# Supplementary material for: Genome binning of viral entities from bulk metagenomics data
Source: Nat Commun. 2022 Feb 18;13:965. doi: 10.1038/s41467-022-28581-5 (PMC8857322; doi:10.1038/s41467-022-28581-5)
Supplement: Supplementary file 6 — Dataset 3 [file 41467_2022_28581_MOESM6_ESM.xlsx]

## Sheet: supplementary_data_3
genus	db	p	padj	dbid	IPRdesc	GO
Alistipes	PF13155	4.02962e-11	3.48159e-08	Toprim-like	None	None,None,None
Alistipes	PF13595	4.9943e-09	2.15754e-06	Domain of unknown function (DUF4138)	Conjugative transposon, TraN	None,None,None
Alistipes	PF03432	1.60042e-08	4.60921e-06	Relaxase/Mobilisation nuclease domain	Endonuclease relaxase, MobA/VirD2	None,None,None
Alistipes	PF13572	1.59074e-07	2.87334e-05	Domain of unknown function (DUF4134)	Protein of unknown function DUF4134	None,None,None
Alistipes	PF06074	1.97729e-07	2.87334e-05	Protein of unknown function (DUF935)	Protein of unknown function DUF935	None,None,None
Alistipes	PF12508	1.99538e-07	2.87334e-05	Conjugative transposon, TraM	Conjugative transposon, TraM	None,None,None
Alistipes	PF17293	2.40047e-07	2.96286e-05	Arm DNA-binding domain	Arm, DNA-binding domain	None,None,None
Alistipes	PF11888	6.60924e-07	6.64552e-05	Protein of unknown function (DUF3408)	Protein of unknown function DUF3408	None,None,None
Alistipes	PF11363	6.92242e-07	6.64552e-05	Protein of unknown function (DUF3164)	Bacteriophage B3, Orf6	None,None,None
Alistipes	PF10626	1.88968e-06	0.000148426	Conjugative transposon protein TraO	Conjugative transposon, TraO	None,None,None
Alistipes	PF12988	1.88968e-06	0.000148426	Domain of unknown function, B. Theta Gene description (DUF3872)	Protein of unknown function DUF3872	None,None,None
Alistipes	PF00593	2.8546e-06	0.000205531	TonB dependent receptor	TonB-dependent receptor-like, beta-barrel	None,None,None
Alistipes	PF13401	3.72873e-06	0.000247817	AAA domain	AAA+ ATPase domain	None,None,None
Alistipes	PF13715	5.16873e-06	0.000318985	CarboxypepD_reg-like domain	None	None,None,None
Alistipes	PF12728	1.14436e-05	0.000643669	Helix-turn-helix domain	Helix-turn-helix domain, group 17	None,None,None
Alistipes	PF01076	1.19198e-05	0.000643669	Plasmid recombination enzyme	Plasmid recombination enzyme	DNA recombination,DNA binding,molecular_function
Alistipes	PF07030	2.19846e-05	0.00110179	Protein of unknown function (DUF1320)	Bacteriophage Mu, Gp36	None,None,None
Alistipes	PF13304	2.2954e-05	0.00110179	AAA domain, putative AbiEii toxin, Type IV TA system	ATPase, AAA-type, core	ATP binding,None,None
Alistipes	PF08842	4.48674e-05	0.00204029	Fimbrillin-A associated anchor proteins Mfa1 and Mfa2	Fimbrium subunit FimB/Mfa2/Mfa3	None,None,None
Alistipes	PF02086	4.93208e-05	0.00213066	D12 class N6 adenine-specific DNA methyltransferase	D12 class N6 adenine-specific DNA methyltransferase	DNA methylation on adenine,None,None
Alistipes	PF12741	6.92942e-05	0.00285096	Susd and RagB outer membrane lipoprotein	SusD-like	None,None,None
Alistipes	PF13102	7.3216e-05	0.00287539	Phage integrase SAM-like domain	Phage integrase SAM-like domain	None,None,None
Alistipes	PF12099	9.13567e-05	0.00328884	Protein of unknown function (DUF3575)	Protein of unknown function DUF3575	None,None,None
Alistipes	PF13361	9.13567e-05	0.00328884	UvrD-like helicase C-terminal domain	UvrD-like DNA helicase, C-terminal	hydrolase activity,hydrolase activity,molecular_function
Alistipes	PF13481	0.000111235	0.00369642	AAA domain	None	None,None,None
Alistipes	PF02371	0.000111235	0.00369642	Transposase IS116/IS110/IS902 family	Transposase, IS116/IS110/IS902	transposition, DNA-mediated,transposase activity,molecular_function
Alistipes	PF05069	0.000118458	0.00379067	Phage virion morphogenesis family	Phage virion morphogensis protein	None,None,None
Alistipes	PF12991	0.000171297	0.00510347	Domain of unknown function, B. Theta Gene description (DUF3875)	Domain of unknown function DUF3875	None,None,None
Alistipes	PF13101	0.000171297	0.00510347	Protein of unknown function (DUF3945)	Protein of unknown function DUF3945	None,None,None
Alistipes	PF00589	0.000202783	0.0054812	Phage integrase family	Integrase, catalytic domain	DNA integration,DNA binding,molecular_function
Alistipes	PF03544	0.000228383	0.0054812	Gram-negative bacterial TonB protein C-terminal	TonB, C-terminal	transmembrane transport,None,None
Alistipes	PF13571	0.000228383	0.0054812	Domain of unknown function (DUF4133)	Protein of unknown function DUF4133	None,None,None
Alistipes	PF12710	0.000228383	0.0054812	haloacid dehalogenase-like hydrolase	None	None,None,None
Alistipes	PF01965	0.000228383	0.0054812	DJ-1/PfpI family	DJ-1/PfpI	None,None,None
Alistipes	PF13004	0.000228383	0.0054812	Putative binding domain, N-terminal	Bacteroidetes-Associated Carbohydrate-binding Often N-terminal	None,None,None
Alistipes	PF09357	0.000228383	0.0054812	RteC protein	Tetracycline regulation of excision, RteC	None,None,None
Alistipes	PF14322	0.0003574	0.00791779	Starch-binding associating with outer membrane	SusD-like, N-terminal	None,None,None
Alistipes	PF13149	0.0003574	0.00791779	Fimbrillin-like	Fimbrillin-like 1	None,None,None
Alistipes	PF01872	0.0003574	0.00791779	RibD C-terminal domain	Bacterial bifunctional deaminase-reductase, C-terminal	oxidation-reduction process,None,None
Alistipes	PF07690	0.000471577	0.0101861	Major Facilitator Superfamily	Major facilitator superfamily	transmembrane transport,None,None
Alistipes	PF12833	0.000579341	0.01123	Helix-turn-helix domain	DNA binding HTH domain, AraC-type	regulation of transcription, DNA-templated,DNA-binding transcription factor activity,molecular_function
Alistipes	PF00216	0.000612429	0.01123	Bacterial DNA-binding protein	Histone-like DNA-binding protein	DNA binding,DNA binding,molecular_function
Alistipes	PF13605	0.000636889	0.01123	Domain of unknown function (DUF4141)	Protein of unknown function DUF4141	None,None,None
Alistipes	PF07863	0.000636889	0.01123	Homologues of TraJ from Bacteroides conjugative transposon	Conjugative transposon, TraJ, C-terminal	None,None,None
Alistipes	PF13150	0.000636889	0.01123	Protein of unknown function (DUF3989)	Protein of unknown function DUF3989	None,None,None
Alistipes	PF14090	0.000636889	0.01123	Helix-turn-helix domain	None	None,None,None
Alistipes	PF00210	0.000636889	0.01123	Ferritin-like domain	Ferritin/DPS protein domain	cellular iron ion homeostasis,None,None
Alistipes	PF00588	0.000636889	0.01123	SpoU rRNA Methylase family	tRNA/rRNA methyltransferase, SpoU type	RNA processing,RNA binding,molecular_function
Alistipes	PF14293	0.000636889	0.01123	YWFCY protein	YWFCY domain	None,None,None
Alistipes	PF08241	0.00072825	0.0125842	Methyltransferase domain	Methyltransferase type 11	methyltransferase activity,None,None
Alistipes	PF01926	0.00112794	0.0187412	50S ribosome-binding GTPase	GTP binding domain	GTP binding,None,None
Alistipes	PF06908	0.00112794	0.0187412	YspA SLOG family	YspA SLOG family	None,None,None
Alistipes	PF00574	0.00119713	0.0195154	Clp protease	Clp protease proteolytic subunit /Translocation-enhancing protein TepA	None,None,None
Alistipes	PF06580	0.00138191	0.0217085	Histidine kinase	Signal transduction histidine kinase, internal region	integral component of membrane,phosphorelay signal transduction system,biological_process
Alistipes	PF17761	0.00138191	0.0217085	DUF1016 N-terminal domain	YhcG, N-terminal	None,None,None
Alistipes	PF14359	0.00149834	0.0231172	Domain of unknown function (DUF4406)	Protein of unknown function DUF4406	None,None,None
Alistipes	PF07715	0.00179477	0.0267358	TonB-dependent Receptor Plug Domain	TonB-dependent receptor, plug domain	None,None,None
Alistipes	PF04313	0.00179477	0.0267358	Type I restriction enzyme R protein N terminus (HSDR_N)	Restriction endonuclease, type I, HsdR, N-terminal	DNA modification,DNA binding,molecular_function
Alistipes	PF14059	0.0022826	0.0294354	Domain of unknown function (DUF4251)	Protein of unknown function DUF4251	None,None,None
Alistipes	PF14338	0.0022826	0.0294354	Mrr N-terminal domain	Restriction system protein Mrr-like N-terminal domain	None,None,None
Alistipes	PF14717	0.0022826	0.0294354	Domain of unknown function (DUF4465)	Protein of unknown function DUF4465	None,None,None
Alistipes	PF04326	0.0022826	0.0294354	Putative DNA-binding domain	Schlafen, AlbA_2 domain	None,None,None
Alistipes	PF15889	0.0022826	0.0294354	Domain of unknown function (DUF4738)	Protein of unknown function DUF4738	None,None,None
Alistipes	PF14903	0.0022826	0.0294354	WG containing repeat	WG containing repeat	None,None,None
Alistipes	PF13751	0.0022826	0.0294354	Transposase DDE domain	Transposase DDE domain	None,None,None
Alistipes	PF16464	0.0022826	0.0294354	Domain of unknown function (DUF5045)	Domain of unknown function DUF5045	None,None,None
Alistipes	PF00133	0.0022826	0.0294354	tRNA synthetases class I (I, L, M and V)	Aminoacyl-tRNA synthetase, class Ia	tRNA aminoacylation for protein translation,nucleotide binding,molecular_function
Alistipes	PF04397	0.00257105	0.0311955	LytTr DNA-binding domain	LytTR DNA-binding domain	DNA binding,DNA binding,molecular_function
Alistipes	PF13505	0.00270794	0.0311955	Outer membrane protein beta-barrel domain	Outer membrane protein beta-barrel domain	None,None,None
Alistipes	PF00303	0.00270794	0.0311955	Thymidylate synthase	Thymidylate synthase/dCMP hydroxymethylase domain	None,None,None
Alistipes	PF13588	0.00270794	0.0311955	Type I restriction enzyme R protein N terminus (HSDR_N)	Type I restriction enzyme R protein, N-terminal domain	None,None,None
Alistipes	PF06056	0.00270794	0.0311955	Putative ATPase subunit of terminase (gpP-like)	ATPase terminase subunit, putative	viral capsid assembly,None,None
Alistipes	PF13676	0.00270794	0.0311955	TIR domain	Toll/interleukin-1 receptor homology (TIR) domain	signal transduction,signal transduction,biological_process
Alistipes	PF01609	0.00270794	0.0311955	Transposase DDE domain	Transposase, IS4-like	transposition, DNA-mediated,transposase activity,molecular_function
Alistipes	PF00512	0.00270794	0.0311955	His Kinase A (phospho-acceptor) domain	Signal transduction histidine kinase, dimerisation/phosphoacceptor domain	signal transduction,signal transduction,biological_process
Alistipes	PF01807	0.00386821	0.0439755	CHC2 zinc finger	Zinc finger, CHC2-type	DNA replication,DNA binding,molecular_function
Alistipes	PF01656	0.0043067	0.0471012	CobQ/CobB/MinD/ParA nucleotide binding domain	CobQ/CobB/MinD/ParA nucleotide binding domain	None,None,None
Alistipes	PF13310	0.0043067	0.0471012	Virulence protein RhuM family	Virulence protein RhuM-like	None,None,None
Alistipes	PF05717	0.0043067	0.0471012	IS66 Orf2 like protein	Transposase IS66, Orf2	None,None,None
Bacteroides	PF13102	1.78894e-35	2.09663e-32	Phage integrase SAM-like domain	Phage integrase SAM-like domain	None,None,None
Bacteroides	PF16476	2.25041e-13	1.31874e-10	Domain of unknown function (DUF5053)	Protein of unknown function DUF5053	None,None,None
Bacteroides	PF14902	3.77489e-13	1.47472e-10	Domain of unknown function (DUF4494)	Protein of unknown function DUF4494	None,None,None
Bacteroides	PF13155	4.88238e-09	1.43054e-06	Toprim-like	None	None,None,None
Bacteroides	PF17293	2.45631e-08	5.75759e-06	Arm DNA-binding domain	Arm, DNA-binding domain	None,None,None
Bacteroides	PF14730	7.34139e-08	1.28476e-05	Domain of unknown function (DUF4468) with TBP-like fold	Domain of unknown function DUF4468 with TBP-like fold	None,None,None
Bacteroides	PF05766	7.67347e-08	1.28476e-05	Bacteriophage Lambda NinG protein	Bacteriophage lambda NinG	None,None,None
Bacteroides	PF14297	7.22194e-07	9.54206e-05	Domain of unknown function (DUF4373)	Domain of unknown function DUF4373	None,None,None
Bacteroides	PF11325	7.32752e-07	9.54206e-05	Domain of unknown function (DUF3127)	Protein of unknown function DUF3127	None,None,None
Bacteroides	PF12989	6.16584e-06	0.000722636	Domain of unknown function, B. Theta Gene description (DUF3873)	Protein of unknown function DUF3873	None,None,None
Bacteroides	PF04851	1.53232e-05	0.00142604	Type III restriction enzyme, res subunit	Helicase/UvrB, N-terminal	hydrolase activity,hydrolase activity,molecular_function
Bacteroides	PF00593	1.56944e-05	0.00142604	TonB dependent receptor	TonB-dependent receptor-like, beta-barrel	None,None,None
Bacteroides	PF11367	1.58179e-05	0.00142604	Protein of unknown function (DUF3168)	Tail completion protein	None,None,None
Bacteroides	PF09374	2.01538e-05	0.00168716	Predicted Peptidoglycan domain	Peptidoglycan binding domain	None,None,None
Bacteroides	PF13595	3.46472e-05	0.00236261	Domain of unknown function (DUF4138)	Conjugative transposon, TraN	None,None,None
Bacteroides	PF12508	3.46472e-05	0.00236261	Conjugative transposon, TraM	Conjugative transposon, TraM	None,None,None
Bacteroides	PF12099	3.46472e-05	0.00236261	Protein of unknown function (DUF3575)	Protein of unknown function DUF3575	None,None,None
Bacteroides	PF01520	3.62858e-05	0.00236261	N-acetylmuramoyl-L-alanine amidase	N-acetylmuramoyl-L-alanine amidase, catalytic domain	peptidoglycan catabolic process,None,None
Bacteroides	PF06199	4.61123e-05	0.0027523	Phage tail tube protein	Phage major tail protein TP901-1	None,None,None
Bacteroides	PF13505	4.9316e-05	0.0027523	Outer membrane protein beta-barrel domain	Outer membrane protein beta-barrel domain	None,None,None
Bacteroides	PF01370	4.9316e-05	0.0027523	NAD dependent epimerase/dehydratase family	NAD-dependent epimerase/dehydratase	coenzyme binding,coenzyme binding,molecular_function
Bacteroides	PF01343	5.57055e-05	0.00283856	Peptidase family S49	Peptidase S49	proteolysis,peptidase activity,molecular_function
Bacteroides	PF10387	5.57055e-05	0.00283856	Protein of unknown function (DUF2442)	Protein of unknown function DUF2442	None,None,None
Bacteroides	PF04383	0.000114592	0.0055959	KilA-N domain	KilA, N-terminal/APSES-type HTH, DNA-binding	None,None,None
Bacteroides	PF07715	0.000151695	0.00711145	TonB-dependent Receptor Plug Domain	TonB-dependent receptor, plug domain	None,None,None
Bacteroides	PF11363	0.000166425	0.00750192	Protein of unknown function (DUF3164)	Bacteriophage B3, Orf6	None,None,None
Bacteroides	PF03432	0.000240304	0.010431	Relaxase/Mobilisation nuclease domain	Endonuclease relaxase, MobA/VirD2	None,None,None
Bacteroides	PF01076	0.000295979	0.0123432	Plasmid recombination enzyme	Plasmid recombination enzyme	DNA recombination,DNA binding,molecular_function
Bacteroides	PF00196	0.00030542	0.0123432	Bacterial regulatory proteins, luxR family	Transcription regulator LuxR, C-terminal	regulation of transcription, DNA-templated,None,None
Bacteroides	PF12833	0.000362824	0.013302	Helix-turn-helix domain	DNA binding HTH domain, AraC-type	regulation of transcription, DNA-templated,DNA-binding transcription factor activity,molecular_function
Bacteroides	PF08401	0.000363194	0.013302	Domain of unknown function (DUF1738)	Domain of unknown function DUF1738	None,None,None
Bacteroides	PF11888	0.000363194	0.013302	Protein of unknown function (DUF3408)	Protein of unknown function DUF3408	None,None,None
Bacteroides	PF13715	0.000455848	0.0141748	CarboxypepD_reg-like domain	None	None,None,None
Bacteroides	PF06908	0.000455848	0.0141748	YspA SLOG family	YspA SLOG family	None,None,None
Bacteroides	PF16872	0.000455848	0.0141748	Putative phage abortive infection protein	Putative phage abortive infection protein	None,None,None
Bacteroides	PF13673	0.000455848	0.0141748	Acetyltransferase (GNAT) domain	GNAT domain	N-acetyltransferase activity,None,None
Bacteroides	PF12762	0.000455848	0.0141748	ISXO2-like transposase domain	ISXO2-like transposase domain	None,None,None
Bacteroides	PF12083	0.000459593	0.0141748	Domain of unknown function (DUF3560)	Protein of unknown function DUF3560	None,None,None
Bacteroides	PF12728	0.000950771	0.0275592	Helix-turn-helix domain	Helix-turn-helix domain, group 17	None,None,None
Bacteroides	PF00216	0.000987618	0.0275592	Bacterial DNA-binding protein	Histone-like DNA-binding protein	DNA binding,DNA binding,molecular_function
Bacteroides	PF07927	0.000987618	0.0275592	HicA toxin of bacterial toxin-antitoxin,	HicA mRNA interferase family	mRNA binding,None,None
Bacteroides	PF06074	0.000987618	0.0275592	Protein of unknown function (DUF935)	Protein of unknown function DUF935	None,None,None
Bacteroides	PF09674	0.00114136	0.02908	Protein of unknown function (DUF2400)	Conserved hypothetical protein CHP02757	None,None,None
Bacteroides	PF13101	0.00114136	0.02908	Protein of unknown function (DUF3945)	Protein of unknown function DUF3945	None,None,None
Bacteroides	PF12991	0.00114136	0.02908	Domain of unknown function, B. Theta Gene description (DUF3875)	Domain of unknown function DUF3875	None,None,None
Bacteroides	PF13572	0.00114136	0.02908	Domain of unknown function (DUF4134)	Protein of unknown function DUF4134	None,None,None
Bacteroides	PF08291	0.00118387	0.0294671	Peptidase M15	Peptidase M15A, C-terminal	None,None,None
Bacteroides	PF13385	0.00123198	0.0294671	Concanavalin A-like lectin/glucanases superfamily	None	None,None,None
Bacteroides	PF10902	0.00123198	0.0294671	WYL_2, Sm-like SH3 beta-barrel fold	WYL domain containing protein	None,None,None
Bacteroides	PF00027	0.00133476	0.0301463	Cyclic nucleotide-binding domain	Cyclic nucleotide-binding domain	None,None,None
Bacteroides	PF08842	0.00133476	0.0301463	Fimbrillin-A associated anchor proteins Mfa1 and Mfa2	Fimbrium subunit FimB/Mfa2/Mfa3	None,None,None
Bacteroides	PF18291	0.00133755	0.0301463	HU domain fused to wHTH, Ig, or Glycine-rich motif	HU domain fused to wHTH, Ig, or Glycine-rich motif	None,None,None
Bacteroides	PF13481	0.00142529	0.0315177	AAA domain	None	None,None,None
Bacteroides	PF13711	0.00180058	0.0390792	Domain of unknown function (DUF4160)	Protein of unknown function DUF4160	None,None,None
Bacteroides	PF02305	0.00184824	0.0393842	Capsid protein (F protein)	Microviridae F protein	structural molecule activity,structural molecule activity,molecular_function
Bacteroides	PF02518	0.00223471	0.0467693	Histidine kinase-, DNA gyrase B-, and HSP90-like ATPase	Histidine kinase/HSP90-like ATPase	None,None,None
Bacteroides	PF04448	0.0022945	0.0471781	Protein of unknown function (DUF551)	Domain of unknown function DUF551	None,None,None
Faecalibacterium	PF04865	2.02058e-20	1.79428e-17	Baseplate J-like protein	Baseplate protein J-like	None,None,None
Faecalibacterium	PF01381	4.36325e-19	1.93728e-16	Helix-turn-helix	Cro/C1-type helix-turn-helix domain	None,None,None
Faecalibacterium	PF00078	3.16289e-12	9.36215e-10	Reverse transcriptase (RNA-dependent DNA polymerase)	Reverse transcriptase domain	None,None,None
Faecalibacterium	PF04688	1.71192e-11	3.80045e-09	SPP1 phage holin	Holin	None,None,None
Faecalibacterium	PF04233	1.72662e-10	3.06647e-08	Phage Mu protein F like protein	Phage head morphogenesis domain	None,None,None
Faecalibacterium	PF08291	5.74045e-09	8.49586e-07	Peptidase M15	Peptidase M15A, C-terminal	None,None,None
Faecalibacterium	PF10934	6.91342e-09	8.77016e-07	Protein of unknown function (DUF2634)	Protein of unknown function DUF2634	None,None,None
Faecalibacterium	PF08890	1.50895e-08	1.67494e-06	Phage XkdN-like tail assembly chaperone protein, TAC	Clostridium phage phiCD119, XkdN	None,None,None
Faecalibacterium	PF07261	3.16955e-08	3.12729e-06	Replication initiation and membrane attachment	DnaD domain	None,None,None
Faecalibacterium	PF05063	6.65124e-08	5.90631e-06	MT-A70	MT-A70-like	None,None,None
Faecalibacterium	PF17481	1.12161e-07	9.05447e-06	Phage tail sheath protein beta-sandwich domain	Phage tail sheath protein, beta-sandwich domain	None,None,None
Faecalibacterium	PF10844	1.32257e-07	9.64405e-06	Protein of unknown function (DUF2577)	Protein of unknown function, DUF2577	None,None,None
Faecalibacterium	PF04984	1.41185e-07	9.64405e-06	Phage tail sheath protein subtilisin-like domain	Tail sheath protein, subtilisin-like domain	None,None,None
Faecalibacterium	PF10076	3.89813e-07	2.47253e-05	Uncharacterised protein conserved in bacteria (DUF2313)	Bacteriophage Mu-like, Gp48	None,None,None
Faecalibacterium	PF05876	4.34088e-07	2.5698e-05	Phage terminase large subunit (GpA)	Bacteriophage lambda, GpA	None,None,None
Faecalibacterium	PF09393	4.75987e-07	2.64173e-05	Phage tail tube protein	Phage tail tube protein	None,None,None
Faecalibacterium	PF04985	6.46679e-07	3.30548e-05	Phage tail tube protein FII	Tail tube protein	None,None,None
Faecalibacterium	PF09682	6.7003e-07	3.30548e-05	Bacteriophage holin of superfamily 6 (Holin_LLH)	Phage holin, LL-H family	None,None,None
Faecalibacterium	PF05136	9.84642e-07	4.37181e-05	Phage portal protein, lambda family	Phage portal protein, lambda family	virion assembly,structural molecule activity,molecular_function
Faecalibacterium	PF09684	9.84642e-07	4.37181e-05	Phage tail protein (Tail_P2_I)	Tail protein I	None,None,None
Faecalibacterium	PF06725	2.11634e-06	8.94909e-05	3D domain	3D domain	outer membrane,outer membrane,cellular_component
Faecalibacterium	PF05339	2.34923e-06	9.48234e-05	Protein of unknown function (DUF739)	Protein of unknown function DUF739	None,None,None
Faecalibacterium	PF06810	3.28081e-06	0.000126668	Phage minor structural protein GP20	Capsid assembly scaffolding protein	viral capsid assembly,None,None
Faecalibacterium	PF00589	5.73088e-06	0.000212043	Phage integrase family	Integrase, catalytic domain	DNA integration,DNA binding,molecular_function
Faecalibacterium	PF10145	6.58952e-06	0.00023406	Phage-related minor tail protein	Phage tail tape measure protein	None,None,None
Faecalibacterium	PF06995	9.81918e-06	0.000335363	Phage P2 GpU	Myoviridae, GpU	None,None,None
Faecalibacterium	PF01476	1.51057e-05	0.000496811	LysM domain	LysM domain	None,None,None
Faecalibacterium	PF05133	1.58823e-05	0.000503696	Phage portal protein, SPP1 Gp6-like	Portal protein	None,None,None
Faecalibacterium	PF09693	2.30273e-05	0.00070511	Phage uncharacterised protein (Phage_XkdX)	Protein of unknown function XkdX	None,None,None
Faecalibacterium	PF07352	3.02654e-05	0.000895857	Bacteriophage Mu Gam like protein	Host-nuclease inhibitor protein Gam	DNA protection,None,None
Faecalibacterium	PF05489	3.16452e-05	0.000906482	Phage Tail Protein X	Phage Tail Protein X-like	None,None,None
Faecalibacterium	PF04883	5.51903e-05	0.00152932	Bacteriophage HK97-gp10, putative tail-component	Bacteriophage HK97-gp10, putative tail-component	None,None,None
Faecalibacterium	PF13936	5.6833e-05	0.00152932	Helix-turn-helix domain	Transposase IS30-like HTH domain	None,None,None
Faecalibacterium	PF05037	6.75228e-05	0.00176354	Protein of unknown function (DUF669)	Protein of unknown function DUF669	None,None,None
Faecalibacterium	PF03838	9.68281e-05	0.00238843	Recombination protein U	Holliday junction resolvase RecU	DNA repair,None,None
Faecalibacterium	PF13856	9.68281e-05	0.00238843	ATP-binding sugar transporter from pro-phage	ATP-binding sugar transporter-like protein	None,None,None
Faecalibacterium	PF10263	0.000132016	0.00316839	SprT-like family	SprT-like	None,None,None
Faecalibacterium	PF12571	0.000135695	0.00317098	Phage tail-collar fibre protein	Phage tail fibre protein	None,None,None
Faecalibacterium	PF10668	0.000232218	0.00528742	Phage terminase small subunit	Phage terminase small subunit	None,None,None
Faecalibacterium	PF05036	0.000261727	0.00581034	Sporulation related domain	Sporulation-like domain	peptidoglycan binding,None,None
Faecalibacterium	PF01183	0.000318121	0.00689003	Glycosyl hydrolases family 25	Glycoside hydrolase, family 25	cell wall macromolecule catabolic process,None,None
Faecalibacterium	PF01464	0.000357672	0.0075622	Transglycosylase SLT domain	Transglycosylase SLT domain 1	None,None,None
Faecalibacterium	PF01966	0.000489936	0.00991049	HD domain	HD domain	None,None,None
Faecalibacterium	PF01469	0.00049106	0.00991049	Pentapeptide repeats (8 copies)	Mycobacterial pentapeptide repeat	None,None,None
Faecalibacterium	PF09956	0.000768738	0.0151496	Uncharacterized conserved protein (DUF2190)	Bacteriophage VT1-Sakai, H0018	None,None,None
Faecalibacterium	PF12957	0.000796427	0.0151496	Domain of unknown function (DUF3846)	Protein of unknown function DUF3846	None,None,None
Faecalibacterium	PF10109	0.000801837	0.0151496	Phage tail assembly chaperone proteins, E, or 41 or 14	Bacteriophage tail protein Gp41, putative	None,None,None
Faecalibacterium	PF10552	0.000904475	0.0167328	ORF6C domain	ORF6C domain	None,None,None
Faecalibacterium	PF10518	0.000951944	0.0172516	TAT (twin-arginine translocation) pathway signal sequence	Twin-arginine translocation pathway, signal sequence, bacterial/archaeal	None,None,None
Faecalibacterium	PF12705	0.00112692	0.020014	PD-(D/E)XK nuclease superfamily	PD-(D/E)XK endonuclease-like domain, AddAB-type	None,None,None
Faecalibacterium	PF03864	0.00117059	0.020382	Phage major capsid protein E	Major capsid protein GpE	None,None,None
Faecalibacterium	PF01555	0.00139454	0.0238144	DNA methylase	DNA methylase N-4/N-6	DNA methylation,DNA binding,molecular_function
Faecalibacterium	PF09299	0.00162675	0.0272557	Mu transposase, C-terminal	Transposase-like, Mu, C-terminal	None,None,None
Faecalibacterium	PF18789	0.00182801	0.0300606	Defence against restriction A C-terminal	Defence against restriction A, C-terminal	None,None,None
Faecalibacterium	PF01554	0.00211882	0.0342092	MatE	Multi antimicrobial extrusion protein	membrane,xenobiotic transmembrane transporter activity,molecular_function
Faecalibacterium	PF00763	0.00282223	0.0447525	Tetrahydrofolate dehydrogenase/cyclohydrolase, catalytic domain	Tetrahydrofolate dehydrogenase/cyclohydrolase, catalytic domain	oxidation-reduction process,None,None
Faecalibacterium	PF06067	0.00292073	0.0455019	Domain of unknown function (DUF932)	Protein of unknown function DUF932	None,None,None
Roseburia	PF01381	5.19515e-08	3.84441e-05	Helix-turn-helix	Cro/C1-type helix-turn-helix domain	None,None,None
Roseburia	PF13443	1.80804e-07	6.68974e-05	Cro/C1-type HTH DNA-binding domain	Cro/C1-type helix-turn-helix domain	None,None,None
Roseburia	PF00145	2.15882e-06	0.000532509	C-5 cytosine-specific DNA methylase	C-5 cytosine methyltransferase	methyltransferase activity,None,None
Roseburia	PF08769	8.09422e-06	0.00149743	Sporulation initiation factor Spo0A C terminal	Sporulation initiation factor Spo0A, C-terminal	cytoplasm,cytoplasm,cellular_component
Roseburia	PF01507	1.47746e-05	0.00176536	Phosphoadenosine phosphosulfate reductase family	Phosphoadenosine phosphosulphate reductase	catalytic activity,catalytic activity,molecular_function
Roseburia	PF09643	1.56522e-05	0.00176536	YopX protein	YopX protein	None,None,None
Roseburia	PF09681	1.66994e-05	0.00176536	N-terminal phage replisome organiser (Phage_rep_org_N)	Phage replisome organiser, N-terminal domain	None,None,None
Roseburia	PF10145	2.93589e-05	0.0027157	Phage-related minor tail protein	Phage tail tape measure protein	None,None,None
Roseburia	PF00078	3.50986e-05	0.00288589	Reverse transcriptase (RNA-dependent DNA polymerase)	Reverse transcriptase domain	None,None,None
Roseburia	PF00753	4.1502e-05	0.00307115	Metallo-beta-lactamase superfamily	Metallo-beta-lactamase	None,None,None
Roseburia	PF10651	4.58265e-05	0.00308287	BppU N-terminal domain	BppU, N-terminal	None,None,None
Roseburia	PF13614	6.12799e-05	0.00377892	AAA domain	AAA domain	None,None,None
Roseburia	PF04865	8.21098e-05	0.00467394	Baseplate J-like protein	Baseplate protein J-like	None,None,None
Roseburia	PF00436	0.000100466	0.00531033	Single-strand binding protein family	Primosome PriB/single-strand DNA-binding	single-stranded DNA binding,None,None
Roseburia	PF13884	0.000110491	0.00545087	Chaperone of endosialidase	Intramolecular chaperone auto-processing domain	None,None,None
Roseburia	PF02195	0.000144011	0.00666051	ParB-like nuclease domain	ParB/Sulfiredoxin	None,None,None
Roseburia	PF00910	0.00019863	0.00864623	RNA helicase	Helicase, superfamily 3, single-stranded DNA/RNA virus	RNA helicase activity,RNA binding,molecular_function
Roseburia	PF12961	0.000236102	0.0097064	Domain of unknown function (DUF3850)	Domain of unknown function DUF3850	None,None,None
Roseburia	PF02368	0.000319591	0.0124472	Bacterial Ig-like domain (group 2)	Bacterial Ig-like, group 2	None,None,None
Roseburia	PF17289	0.000340439	0.0125962	Terminase RNaseH-like domain	Terminase, large subunit gp17-like	None,None,None
Roseburia	PF03781	0.00051754	0.0182371	Sulfatase-modifying factor enzyme 1	Sulfatase-modifying factor enzyme	None,None,None
Roseburia	PF01832	0.000609728	0.020509	Mannosyl-glycoprotein endo-beta-N-acetylglucosaminidase	Mannosyl-glycoprotein endo-beta-N-acetylglucosamidase-like domain	amidase activity,None,None
Roseburia	PF01471	0.000738861	0.023772	Putative peptidoglycan binding domain	Peptidoglycan binding-like	None,None,None
Roseburia	PF08346	0.0010732	0.0330904	AntA/AntB antirepressor	AntA/AntB antirepressor	None,None,None
Roseburia	PF13411	0.00115402	0.0341591	MerR HTH family regulatory protein	MerR-type HTH domain	regulation of transcription, DNA-templated,DNA binding,molecular_function
Roseburia	PF12571	0.00152172	0.0433105	Phage tail-collar fibre protein	Phage tail fibre protein	None,None,None
