# Supplementary material for: Genome binning of viral entities from bulk metagenomics data
Source: Nat Commun. 2022 Feb 18;13:965. doi: 10.1038/s41467-022-28581-5 (PMC8857322; doi:10.1038/s41467-022-28581-5)
Supplement: Supplementary file 8 — Source data [file 41467_2022_28581_MOESM8_ESM.zip]

Archive with 20 entries (19 files):
- source_data/
- source_data/Figure4.HMP2.MAG.viral.matrices.tar.gz
- source_data/Figure1.Figure3.checkv_bin_annotation.tsv.gz
- source_data/.DS_Store
- source_data/Figure6.HMP2_HQviral_pfams.csv.gz
- source_data/Figure3.VAMBbin_ANI.tsv.gz
- source_data/Figure6.HMP2.HQviral.protein.annotations.tsv.gz
- source_data/Figure5.MAG.viral.connections.tsv.gz
- source_data/Simulated.data.VAMB.Genome_recall.tsv.gz
- source_data/Figure2.MGX.MVX.contamination.tsv.gz
- source_data/Figure6.virsorter2.predictions.tsv.gz
- source_data/HMP2_metadata.tsv.gz
- source_data/Simulated.Bin.prediction.performance.tsv.gz
- source_data/Simulated.data.metaBAT2.Genome_recall.tsv.gz
- source_data/Figure2.MGX.MVX.alignment.tsv.gz
- source_data/Figure5.MAG.viral.annotation.summary.tsv.gz
- source_data/Simulated.Contig.prediction.performance.tsv.gz
- source_data/Simulated.data.Contig.predictions.tsv.gz
- source_data/Figure1.Diabimmune.binpredictions.tsv.gz
- source_data/Simulated.data.Bin.predictions.tsv.gz
